# Supplementary material for: Antenatal Determinants of Postnatal Renal Function in Fetal Megacystis: A Systematic Review
Source: Diagnostics (Basel). 2024 Apr 2;14(7):756. doi: 10.3390/diagnostics14070756 (PMC11012172; doi:10.3390/diagnostics14070756)
Supplement: Supplementary file 1 [file diagnostics-14-00756-s001.zip]

Archive with 1 entries (1 files):
- diagnostics-2924441-supplementary.pdf
